# Supplementary material for: Foregut organ progenitors and their niche display distinct viscoelastic properties in vivo during early morphogenesis stages
Source: Commun Biol. 2022 Apr 29;5:402. doi: 10.1038/s42003-022-03349-1 (PMC9054744; doi:10.1038/s42003-022-03349-1)
Supplement: Supplementary file 4 — Supplementary Data [file 42003_2022_3349_MOESM4_ESM.xlsx]

## Sheet: Fig. 2C
Fig. 2C
		Alpha values
		gut	liver
	AVERAGE	0.562	0.738
	STDEV	0.0831865	0.0356371
	Individual values	0.45	0.71
		0.51	0.73
		0.57	0.73
		0.63	0.72
		0.65	0.8

## Sheet: Fig. 2D
Fig. 2D
		Alpha values
		gut	liver
	AVERAGE	0.538	0.74
	STDEV	0.0294958	0.0223607
	Individual values	0.55	0.75
		0.57	0.77
		0.54	0.73
		0.49	0.74
		0.54	0.71

## Sheet: Fig. 3C,D
Fig. 3C,D
		Alpha values
		liver	gut	left LPM	right LPM	yolk
	AVERAGE	0.663556	0.572857	0.681538	0.63561	0.726304
	STDEV	0.0564952	0.0668557	0.0587579	0.0604172	0.0783258
	Individual values	0.58	0.6	0.83	0.56	0.78
		0.62	0.58	0.75	0.68	0.64
		0.52	0.58	0.71	0.5	0.59
		0.54	0.64	0.72	0.6	0.74
		0.67	0.62	0.8	0.59	0.63
		0.66	0.51	0.68	0.59	0.64
		0.61	0.56	0.76	0.65	0.78
		0.72	0.63	0.7	0.68	0.89
		0.72	0.64	0.73	0.66	0.8
		0.68	0.58	0.69	0.65	0.75
		0.67	0.55	0.62	0.55	0.78
		0.75	0.49	0.63	0.63	0.67
		0.64	0.58	0.72	0.69	0.7
		0.62	0.56	0.73	0.61	0.78
		0.68	0.61	0.71	0.62	0.63
		0.56	0.52	0.71	0.69	0.75
		0.56	0.52	0.57	0.62	0.74
		0.67	0.57	0.67	0.55	0.73
		0.77	0.64	0.6	0.67	0.74
		0.75	0.44	0.7	0.55	0.7
		0.68	0.63	0.61	0.64	0.61
		0.57	0.54	0.65	0.72	0.58
		0.59	0.61	0.71	0.69	0.68
		0.66	0.58	0.7	0.57	0.77
		0.61	0.59	0.65	0.64	0.85
		0.63	0.72	0.77	0.66	0.64
		0.66	0.54	0.69	0.76	0.64
		0.69	0.64	0.66	0.67	0.77
		0.71	0.51	0.59	0.69	0.71
		0.7	0.42	0.62	0.69	0.77
		0.7	0.41	0.62	0.71	0.83
		0.7	0.53	0.66	0.58	0.78
		0.71	0.69	0.6	0.67	0.68
		0.56	0.65	0.62	0.66	0.73
		0.68	0.61	0.65	0.7	0.58
		0.71	0.59	0.65	0.52	0.68
		0.72	0.56	0.61	0.6	0.77
		0.7	0.65	0.71	0.59	0.88
		0.68	0.54	0.69	0.62	0.86
		0.69	0.52	0.68	0.74	0.81
		0.65	0.5	0.7	0.6	0.76
		0.61	0.61	0.65		0.69
		0.67		0.76		0.73
		0.54		0.77		0.69
		0.59		0.68		0.67
		0.7		0.73		0.79
		0.7		0.57
		0.76		0.68
		0.67		0.63
		0.66		0.67
		0.67		0.66
		0.72		0.77
		0.66
		0.68
		0.65
		0.7
		0.74
		0.77
		0.65
		0.78
		0.62
		0.74
		0.64
		0.69
		0.68
		0.74
		0.75
		0.68
		0.7
		0.7
		0.65
		0.66
		0.63
		0.62
		0.64
		0.65
		0.64
		0.7
		0.65
		0.58
		0.58
		0.7
		0.63
		0.69
		0.7
		0.67
		0.59
		0.66
		0.59
		0.64

## Sheet: Fig. 4D
Fig. 4D
		Ratio: gut/liver
		Average intensity Tubulin	Average intensity DAPI	Tubulin normalized to DAPI	Tubulin intensity per cell	Relative cell area
	AVERAGE	1.43995	1.06178	1.35677	0.955364	0.672804
	STDEV	0.251753	0.0574778	0.238329	0.156587	0.12522
	Embryo 1	1.50814	1.12815	1.33683	0.819006	0.543058
	Embryo 2	1.16113	1.02843	1.12904	0.920711	0.792945
	Embryo 3	1.65059	1.02876	1.60444	1.12638	0.682409

## Sheet: Fig. 4E
Fig. 4E
		Δ alpha value
		DMSO (control)	Nocodazole
	AVERAGE	-0.004	0.0823077
	STDEV	0.0882205	0.100372
	Individual values	-0.02	0.09
		-0.01	0.04
		0.16	-0.06
		-0.01	0.05
		0.1	0.21
		0.01	0.31
		-0.02	0.01
		-0.06	0.06
		-0.12	0.13
		-0.07	0.18
		0.03	0.31
		0.15	0.15
		-0.15	0.04
		0.01	-0.03
		-0.06	-0.03
			0.05
			0.05
			0.01
			0.07
			-0.02
			0.02
			0.14
			0.21
			-0.05
			0.1
			0.1

## Sheet: Fig. S5
Fig. S5
		Distance in µm
		Liver				Gut
		Distance to nucleus	Distance to cortex			Distance to nucleus	Distance to cortex
	bead #				bead #
	1	1.127	0		1	1.529	0.558
	2	0.296	0.041		2	1.416	0.545
	3	0.063	0.357		3	0.554	0.096
	4	0.726	0.098		4	0.429	0.525
	5	1.87	0.247		5	0.629	1.386
	6	0.395	0.051		6	1.682	1.173
	7	0.039	0.076		7	1.102	0.13
	8	0.161	0.14		8	0.159	0.103
	9	1.934	0.829		9	0.763	0.228
	10	2.724	0.128		10	0.361	0.198
	11	0.789	0.57
	12	1.021	0.332
	13	1.619	0.331
	14	3.107	0.541
	15	0.439	1.492
	16	0.489	1.147

## Sheet: Fig. S6
Fig. S6
		Alpha values
		gut	liver	yolk side	left LPM	right LPM
	Embryo 1	0.6
		0.58
	Embryo 2		0.58	0.78
			0.62	0.64
			0.52	0.59
			0.54	0.74
	Embryo 3	0.58	0.67
			0.66
			0.61
	Embryo 4		0.72
			0.72
			0.68
	Embryo 5		0.67	0.63
			0.75
			0.64
			0.62
			0.68
	Embryo 6		0.56
			0.56
			0.67
			0.77
	Embryo 7	0.64	0.75
			0.68
	Embryo 8					0.56
						0.68
						0.5
						0.6
						0.59
	Embryo 9	0.62				0.59
		0.51				0.65
		0.56
		0.63
	Embryo 10	0.64
		0.58
		0.55
		0.49
	Embryo 11	0.56			0.58
		0.61
	Embryo 12	0.52	0.57		0.83
		0.52	0.59
		0.57	0.66
			0.61
	Embryo 13	0.7	0.63		0.75
		0.7	0.66		0.71
		0.64	0.69		0.72
			0.71		0.8
	Embryo 14		0.7
			0.71
			0.56
			0.68
			0.71
	Embryo 15	0.44	0.72
		0.63	0.7
			0.68
			0.69
			0.65
			0.61
			0.67
			0.54
			0.59
			0.7
			0.7
	Embryo 16		0.76		0.74
			0.67
			0.66
			0.67
			0.72
			0.66
			0.68
			0.65
			0.7
			0.77
			0.65
	Embryo 17		0.78	0.64
				0.78
				0.89
				0.8
	Embryo 18		0.62	0.75	0.68
			0.74		0.76
			0.64		0.7
					0.73
					0.69
					0.62
					0.63
					0.72
					0.73
					0.71
					0.71
					0.57
					0.67
					0.6
					0.7
	Embryo 19	0.54	0.68	0.78	0.61
		0.61	0.74		0.65
		0.58	0.75		0.71
		0.59
		0.72
	Embryo 20		0.68
			0.7
	Embryo 21	0.54		0.67	0.7
	Embryo 22	0.64
		0.51
		0.42
		0.41
		0.53
	Embryo 23	0.69	0.7		0.65
		0.65	0.65		0.77
	Embryo 24		0.66		0.69
			0.63		0.66
					0.59
					0.62
					0.62
					0.66
					0.6
					0.62
					0.65
					0.65
					0.61
					0.71
					0.69
					0.68
	Embryo 25		0.62	0.7	0.68
			0.64	0.78	0.63
			0.65	0.63	0.76
			0.64		0.77
			0.7		0.68
			0.65		0.73
			0.58		0.57
			0.58		0.7
			0.7		0.65
			0.63
			0.69
			0.7
	Embryo 26		0.67	0.75	0.67	0.68
					0.66	0.66
					0.77	0.65
						0.55
						0.63
						0.69
						0.61
						0.62
						0.69
						0.62
						0.55
						0.67
						0.55
						0.64
						0.72
						0.69
						0.57
						0.64
	Embryo 27	0.61	0.59	0.74		0.66
		0.59	0.69			0.76
		0.56				0.67
		0.65				0.69
		0.54				0.69
		0.52				0.71
		0.5				0.58
		0.61				0.67
						0.66
	Embryo 28			0.73
				0.74
	Embryo 29		0.66	0.7
			0.59
			0.64
	Embryo 30					0.7
						0.52
						0.6
	Embryo 31			0.61		0.59
				0.58		0.62
				0.68		0.74
				0.77		0.6
				0.85
				0.64
				0.64
				0.77
				0.71
				0.77
				0.83
				0.78
				0.68
				0.73
				0.58
				0.68
				0.77
				0.88
				0.86
				0.81
	Embryo 32			0.76
				0.69
				0.73
				0.69
				0.67
				0.79

## Sheet: Fig. S7
Fig. S7
		Alpha values
		DMSO (control)				Nocodazole
		Before treatment	2h after treatment			Before treatment	2h after treatment
	bead #				bead #
	1	0.62	0.6		1	0.44	0.53
	2	0.57	0.56		2	0.47	0.51
	3	0.39	0.55		3	0.7	0.64
	4	0.53	0.52		4	0.58	0.63
	5	0.52	0.62		5	0.37	0.58
	6	0.53	0.54		6	0.52	0.83
	7	0.58	0.56		7	0.76	0.77
	8	0.53	0.47		8	0.7	0.76
	9	0.56	0.44		9	0.64	0.77
	10	0.53	0.46		10	0.58	0.76
	11	0.49	0.52		11	0.47	0.78
	12	0.54	0.69		12	0.48	0.63
	13	0.65	0.5		13	0.59	0.63
	14	0.64	0.65		14	0.5	0.47
	15	0.58	0.52		15	0.71	0.68
					16	0.33	0.38
					17	0.49	0.54
					18	0.46	0.47
					19	0.43	0.5
					20	0.68	0.66
					21	0.62	0.64
					22	0.53	0.67
					23	0.47	0.68
					24	0.58	0.53
					25	0.47	0.57
					26	0.5	0.6

## Sheet: Fig. S8
Fig. S8
		Alpha values
		endoderm	gut	liver
	AVERAGE	0.623	0.572857	0.663556
	STDEV	0.0606196	0.0668557	0.0564952
	Individual values	0.62	0.6	0.58
		0.6	0.58	0.62
		0.6	0.58	0.52
		0.64	0.64	0.54
		0.72	0.62	0.67
		0.63	0.51	0.66
		0.67	0.56	0.61
		0.62	0.63	0.72
		0.62	0.64	0.72
		0.56	0.58	0.68
		0.7	0.55	0.67
		0.74	0.49	0.75
		0.51	0.58	0.64
		0.59	0.56	0.62
		0.55	0.61	0.68
		0.59	0.52	0.56
		0.68	0.52	0.56
		0.53	0.57	0.67
		0.64	0.64	0.77
		0.65	0.44	0.75
			0.63	0.68
			0.54	0.57
			0.61	0.59
			0.58	0.66
			0.59	0.61
			0.72	0.63
			0.54	0.66
			0.64	0.69
			0.51	0.71
			0.42	0.7
			0.41	0.7
			0.53	0.7
			0.69	0.71
			0.65	0.56
			0.61	0.68
			0.59	0.71
			0.56	0.72
			0.65	0.7
			0.54	0.68
			0.52	0.69
			0.5	0.65
			0.61	0.61
				0.67
				0.54
				0.59
				0.7
				0.7
				0.76
				0.67
				0.66
				0.67
				0.72
				0.66
				0.68
				0.65
				0.7
				0.74
				0.77
				0.65
				0.78
				0.62
				0.74
				0.64
				0.69
				0.68
				0.74
				0.75
				0.68
				0.7
				0.7
				0.65
				0.66
				0.63
				0.62
				0.64
				0.65
				0.64
				0.7
				0.65
				0.58
				0.58
				0.7
				0.63
				0.69
				0.7
				0.67
				0.59
				0.66
				0.59
				0.64
